# Supplementary material for: Summary Visualizations of Gene Ontology Terms With GO-Figure!
Source: Front Bioinform. 2021 Apr 1;1:638255. doi: 10.3389/fbinf.2021.638255 (PMC9581009; doi:10.3389/fbinf.2021.638255)
Supplement: Supplementary file 2 [file Table_1.XLSX]

## Sheet: TableS1 GO-Figure! Figure 1A
Representative	Member	Description	P-value	IC	Frequency
GO:0022402	GO:0022402	cell cycle process	1.74e-12	2505	3.128
GO:0022402	GO:0007051	spindle organization	3.41e-06	3918	0.1209
GO:0022402	GO:0007076	mitotic chromosome condensation	0.404	4300	0.05015
GO:0022402	GO:0040001	establishment of mitotic spindle localization	0.0984	4568	0.02705
GO:0022402	GO:0051293	establishment of spindle localization	0.277	4519	0.03029
GO:0022402	GO:0051656	establishment of organelle localization	0.139	3685	0.2063
GO:0007049	GO:0007049	cell cycle	5.43e-12	2386	4.111
GO:0007049	GO:0000278	mitotic cell cycle	2.2e-08	4041	0.09107
GO:0022403	GO:0022403	cell cycle phase	9.69e-11	8419	3.815e-06
GO:0022403	GO:0051319	G2 phase	0.492	8419	3.815e-06
GO:0022403	GO:0000085	mitotic G2 phase	0.492	8419	3.815e-06
GO:0051301	GO:0051301	cell division	1.84e-10	2215	6.093
GO:0007059	GO:0007059	chromosome segregation	1.03e-08	2934	1.165
GO:0007059	GO:0000819	sister chromatid segregation	9.34e-05	4553	0.02801
GO:0007059	GO:0000070	mitotic sister chromatid segregation	4.47e-05	4596	0.02537
GO:0000280	GO:0048285	organelle fission	1.5e-08	3926	0.1187
GO:0000280	GO:0000280	nuclear division	2.2e-08	4431	0.03706
GO:0051726	GO:0051726	regulation of cell cycle	9.16e-07	2831	1.475
GO:0051726	GO:0010564	regulation of cell cycle process	0.0128	3080	0.8317
GO:0051726	GO:0007346	regulation of mitotic cell cycle	0.000166	3525	0.2984
GO:0051726	GO:0007093	mitotic cell cycle checkpoint	0.0255	3981	0.1045
GO:0051726	GO:0090068	positive regulation of cell cycle process	0.00408	3949	0.1126
GO:0051726	GO:0045787	positive regulation of cell cycle	0.254	3793	0.1612
GO:0051726	GO:0000075	cell cycle checkpoint	0.00732	3709	0.1956
GO:0051726	GO:0007094	mitotic spindle assembly checkpoint	0.897	4319	0.04795
GO:0051726	GO:0007088	regulation of mitotic nuclear division	0.233	4085	0.08226
GO:0051726	GO:0051783	regulation of nuclear division	0.233	4020	0.09555
GO:0051726	GO:0045841	negative regulation of mitotic metaphase/anaphase transition	0.897	4305	0.04949
GO:0051726	GO:0030071	regulation of mitotic metaphase/anaphase transition	0.56	4019	0.09561
GO:0051726	GO:0051983	regulation of chromosome segregation	0.757	3934	0.1164
GO:0006259	GO:0006259	DNA metabolic process	9.02e-05	1313	48.6
GO:0006259	GO:0006281	DNA repair	0.115	1779	16.65
GO:0006259	GO:0006139	nucleobase-containing compound metabolic process	0.64	743.5	180.5
GO:0007017	GO:0007017	microtubule-based process	0.000121	2820	1.514
GO:0007017	GO:0000226	microtubule cytoskeleton organization	0.000343	3290	0.5132
GO:0007017	GO:0031109	microtubule polymerization or depolymerization	0.252	4992	0.01019
GO:0007017	GO:0007010	cytoskeleton organization	0.369	2885	1.303
GO:0006996	GO:0006996	organelle organization	0.00198	1914	12.19
GO:0006996	GO:0071103	DNA conformation change	0.536	2182	6.583
GO:0006260	GO:0006260	DNA replication	0.00706	2076	8.403
GO:0006974	GO:0006974	cellular response to DNA damage stimulus	0.203	1606	24.77
GO:0006974	GO:0033554	cellular response to stress	0.509	1588	25.81
GO:0006302	GO:0006302	double-strand break repair	0.266	3230	0.5894
GO:0030949	GO:0030949	positive regulation of vascular endothelial growth factor receptor signaling pathway	0.402	5871	0.001347
GO:0045906	GO:0045906	negative regulation of vasoconstriction	0.522	5975	0.00106
GO:0006541	GO:0006541	glutamine metabolic process	0.959	2424	3.764

## Sheet: TableS2 REVIGO Figure 1B
Representative	term_ID	description	frequency	plot_X	plot_Y	plot_size	log10 p-value	uniqueness	dispensability	representative	eliminated
GO:0007049	GO:0007049	cell cycle	18.85	-3913	3354	5384	-142652	635	0	7049	0
GO:0022403	GO:0022403	cell cycle phase	0.01	1698	-5703	2072	-130137	881	0	22403	0
GO:0022403	GO:0051319	G2 phase	0.01			2072	-33080	876	1000	22403	1
GO:0022403	GO:0000085	mitotic G2 phase	0.01			2072	-33080	916	881	22403	1
GO:0051656	GO:0051656	establishment of organelle localization	1.8	4621	-3767	4364	-38570	886	0	51656	0
GO:0051656	GO:0051293	establishment of spindle localization	0.19			3379	-35575	337	985	51656	1
GO:0051656	GO:0040001	establishment of mitotic spindle localization	0.16			3322	-40070	318	812	51656	1
GO:0048285	GO:0048285	organelle fission	4.63	4898	1320	4774	-108239	507	96	48285	0
GO:0030949	GO:0030949	positive regulation of vascular endothelial growth factor receptor signaling pathway	0.02	-5195	-4472	2467	-33958	701	104	30949	0
GO:0006260	GO:0006260	DNA replication	15.77	1323	8125	5306	-51512	732	111	6260	0
GO:0006260	GO:0006302	double-strand break repair	2.11			4432	-35751	708	752	6260	1
GO:0006260	GO:0033554	cellular response to stress	29.67			5581	-32933	704	843	6260	1
GO:0006260	GO:0006974	cellular response to DNA damage stimulus	23.6			5481	-36925	702	932	6260	1
GO:0006260	GO:0006281	DNA repair	22.34			5457	-39393	652	725	6260	1
GO:0045906	GO:0045906	negative regulation of vasoconstriction	0.01	-2825	-5489	2215	-32823	757	149	45906	0
GO:0051983	GO:0051983	regulation of chromosome segregation	0.98	-5789	-355	4098	-31209	550	237	51983	0
GO:0006541	GO:0006541	glutamine metabolic process	4.72	-3072	5083	4782	-30182	649	277	6541	0
GO:0007059	GO:0007059	chromosome segregation	4.76	-6298	2549	4786	-109872	669	277	7059	0
GO:0007017	GO:0007017	microtubule-based process	6.58	-5766	3985	4927	-69172	662	287	7017	0
GO:0022402	GO:0022402	cell cycle process	10.53	-3792	1746	5131	-147595	382	303	22402	0
GO:0022402	GO:0030071	regulation of mitotic metaphase/anaphase transition	0.73			3974	-32518	235	941	22402	1
GO:0022402	GO:0000280	nuclear division	4.22			4734	-106576	429	959	22402	1
GO:0022402	GO:0000070	mitotic sister chromatid segregation	1.92			4393	-73497	242	912	22402	1
GO:0022402	GO:0007088	regulation of mitotic nuclear division	1.27			4213	-36326	248	881	22402	1
GO:0022402	GO:0007067	mitotic nuclear division	3.22			4616	-106576	248	772	22402	1
GO:0022402	GO:0007346	regulation of mitotic cell cycle	2.69			4537	-67799	349	889	22402	1
GO:0022402	GO:0007076	mitotic chromosome condensation	0.35			3655	-33936	288	799	22402	1
GO:0022402	GO:0051726	regulation of cell cycle	5.47			4846	-90381	392	814	22402	1
GO:0022402	GO:0000819	sister chromatid segregation	2.41			4490	-70297	257	949	22402	1
GO:0022402	GO:0007094	mitotic spindle assembly checkpoint	0.38			3688	-30472	246	955	22402	1
GO:0022402	GO:0010564	regulation of cell cycle process	3.12			4603	-48928	347	891	22402	1
GO:0022402	GO:0051783	regulation of nuclear division	1.46			4273	-36326	407	891	22402	1
GO:0022402	GO:0045841	negative regulation of mitotic metaphase/anaphase transition	0.46			3769	-30472	240	988	22402	1
GO:0051301	GO:0051301	cell division	12.3	-4876	3245	5198	-127352	646	308	51301	0
GO:0006259	GO:0006259	DNA metabolic process	56.07	923	7271	5857	-70448	727	438	6259	0
GO:0006139	GO:0006139	nucleobase-containing compound metabolic process	265.47	484	6185	6532	-31938	694	578	6139	0
GO:0006996	GO:0006996	organelle organization	35.95	3956	2544	5664	-57033	505	604	6996	0
GO:0007010	GO:0007010	cytoskeleton organization	7.86	4856	1845	5004	-34330	490	651	7010	0
GO:0007010	GO:0071103	DNA conformation change	10.8			5142	-32708	451	710	7010	1
GO:0090068	GO:0090068	positive regulation of cell cycle process	0.74	-4232	-698	3978	-53893	379	675	90068	0
GO:0090068	GO:0000075	cell cycle checkpoint	1.43			4263	-51355	391	757	90068	1
GO:0090068	GO:0007093	mitotic cell cycle checkpoint	0.98			4099	-45935	349	891	90068	1
GO:0090068	GO:0045787	positive regulation of cell cycle	1.07			4138	-35952	391	778	90068	1
GO:0007051	GO:0007051	spindle organization	0.83	-438	1193	4029	-84672	319	682	7051	0
GO:0007051	GO:0031109	microtubule polymerization or depolymerization	0.7			3956	-35986	436	813	7051	1
GO:0007051	GO:0000226	microtubule cytoskeleton organization	2.93			4575	-64647	399	777	7051	1

## Sheet: S1-S2 Comparison
	Sankey plot comparison of GO-Figure! (left) and REVIGO (right) redundancy reduction for grouping of similar GO terms

## Sheet: Table S3 Figure 1 serial
GO Term	Description	1	0.9	0.8	0.7	0.6	0.5	0.4	0.3	0.2	0.1
GO:0022403	cell cycle phase	GO:0022403	GO:0022403	GO:0022403	GO:0022403	GO:0022403	GO:0022403	GO:0022403	GO:0022403	GO:0022403	GO:0022403
GO:0051319	G2 phase	GO:0022403	GO:0022403	GO:0022403	GO:0022403	GO:0022403	GO:0022403	GO:0022403	GO:0022403	GO:0022403	GO:0022403
GO:0000085	mitotic G2 phase	GO:0022403	GO:0022403	GO:0022403	GO:0022403	GO:0022403	GO:0022403	GO:0022403	GO:0022403	GO:0022403	GO:0022403
GO:0022402	cell cycle process	GO:0022402	GO:0022402	GO:0022402	GO:0022402	GO:0022402	GO:0022402	GO:0022402	GO:0022402	GO:0022402	GO:0022402
GO:0007076	mitotic chromosome condensation	GO:0007076	GO:0007076	GO:0007076	GO:0022402	GO:0022402	GO:0022402	GO:0022402	GO:0022402	GO:0022402	GO:0022402
GO:0040001	establishment of mitotic spindle localization	GO:0040001	GO:0040001	GO:0040001	GO:0022402	GO:0022402	GO:0022402	GO:0022402	GO:0022402	GO:0022402	GO:0022402
GO:0051293	establishment of spindle localization	GO:0051293	GO:0040001	GO:0040001	GO:0022402	GO:0022402	GO:0022402	GO:0022402	GO:0022402	GO:0022402	GO:0022402
GO:0051656	establishment of organelle localization	GO:0051656	GO:0051656	GO:0040001	GO:0022402	GO:0022402	GO:0022402	GO:0022402	GO:0022402	GO:0022402	GO:0022402
GO:0007051	spindle organization	GO:0007051	GO:0007051	GO:0007051	GO:0022402	GO:0022402	GO:0022402	GO:0022402	GO:0022402	GO:0022402	GO:0022402
GO:0000280	nuclear division	GO:0000280	GO:0000280	GO:0000280	GO:0000280	GO:0000280	GO:0000280	GO:0000280	GO:0000280	GO:0000280	GO:0000280
GO:0048285	organelle fission	GO:0048285	GO:0000280	GO:0000280	GO:0000280	GO:0000280	GO:0000280	GO:0000280	GO:0000280	GO:0000280	GO:0000280
GO:0006996	organelle organization	GO:0006996	GO:0006996	GO:0006996	GO:0006996	GO:0000280	GO:0000280	GO:0000280	GO:0000280	GO:0000280	GO:0000280
GO:0071103	DNA conformation change	GO:0071103	GO:0006996	GO:0006996	GO:0006996	GO:0071103	GO:0000280	GO:0000280	GO:0000280	GO:0000280	GO:0000280
GO:0031109	microtubule polymerization or depolymerization	GO:0031109	GO:0031109	GO:0031109	GO:0007017	GO:0007017	GO:0007017	GO:0000280	GO:0000280	GO:0000280	GO:0000280
GO:0007010	cytoskeleton organization	GO:0007010	GO:0007010	GO:0007051	GO:0007017	GO:0007017	GO:0007017	GO:0000280	GO:0000280	GO:0000280	GO:0000280
GO:0000226	microtubule cytoskeleton organization	GO:0000226	GO:0007051	GO:0007051	GO:0007017	GO:0007017	GO:0007017	GO:0007017	GO:0007017	GO:0007017	GO:0007017
GO:0007017	microtubule-based process	GO:0007017	GO:0007017	GO:0007051	GO:0007017	GO:0007017	GO:0007017	GO:0007017	GO:0007017	GO:0007017	GO:0007017
GO:0007059	chromosome segregation	GO:0007059	GO:0007059	GO:0007059	GO:0007059	GO:0007059	GO:0007059	GO:0007059	GO:0007059	GO:0007059	GO:0007059
GO:0000070	mitotic sister chromatid segregation	GO:0000070	GO:0000070	GO:0000070	GO:0007059	GO:0007059	GO:0007059	GO:0007059	GO:0007059	GO:0007059	GO:0007059
GO:0000819	sister chromatid segregation	GO:0000819	GO:0000070	GO:0000070	GO:0007059	GO:0007059	GO:0007059	GO:0007059	GO:0007059	GO:0007059	GO:0007059
GO:0051726	regulation of cell cycle	GO:0051726	GO:0051726	GO:0051726	GO:0051726	GO:0051726	GO:0051726	GO:0051726	GO:0051726	GO:0051726	GO:0051726
GO:0010564	regulation of cell cycle process	GO:0010564	GO:0051726	GO:0051726	GO:0051726	GO:0051726	GO:0051726	GO:0051726	GO:0051726	GO:0051726	GO:0051726
GO:0090068	positive regulation of cell cycle process	GO:0090068	GO:0090068	GO:0051726	GO:0051726	GO:0051726	GO:0051726	GO:0051726	GO:0051726	GO:0051726	GO:0051726
GO:0045787	positive regulation of cell cycle	GO:0045787	GO:0090068	GO:0051726	GO:0051726	GO:0051726	GO:0051726	GO:0051726	GO:0051726	GO:0051726	GO:0051726
GO:0000075	cell cycle checkpoint	GO:0000075	GO:0000075	GO:0051726	GO:0051726	GO:0051726	GO:0051726	GO:0051726	GO:0051726	GO:0051726	GO:0051726
GO:0007094	mitotic spindle assembly checkpoint	GO:0007094	GO:0000075	GO:0051726	GO:0051726	GO:0051726	GO:0051726	GO:0051726	GO:0051726	GO:0051726	GO:0051726
GO:0007346	regulation of mitotic cell cycle	GO:0007346	GO:0007346	GO:0051726	GO:0051726	GO:0051726	GO:0051726	GO:0051726	GO:0051726	GO:0051726	GO:0051726
GO:0007088	regulation of mitotic nuclear division	GO:0007088	GO:0007346	GO:0051726	GO:0051726	GO:0051726	GO:0051726	GO:0051726	GO:0051726	GO:0051726	GO:0051726
GO:0007093	mitotic cell cycle checkpoint	GO:0007093	GO:0007346	GO:0051726	GO:0051726	GO:0051726	GO:0051726	GO:0051726	GO:0051726	GO:0051726	GO:0051726
GO:0030071	regulation of mitotic metaphase/anaphase transition	GO:0030071	GO:0007346	GO:0051726	GO:0051726	GO:0051726	GO:0051726	GO:0051726	GO:0051726	GO:0051726	GO:0051726
GO:0045841	negative regulation of mitotic metaphase/anaphase transition	GO:0045841	GO:0007346	GO:0051726	GO:0051726	GO:0051726	GO:0051726	GO:0051726	GO:0051726	GO:0051726	GO:0051726
GO:0051783	regulation of nuclear division	GO:0051783	GO:0007346	GO:0051726	GO:0051726	GO:0051726	GO:0051726	GO:0051726	GO:0051726	GO:0051726	GO:0051726
GO:0051983	regulation of chromosome segregation	GO:0051983	GO:0007346	GO:0051726	GO:0051726	GO:0051726	GO:0051726	GO:0051726	GO:0051726	GO:0051726	GO:0051726
GO:0030949	positive regulation of vascular endothelial growth factor receptor signaling pathway	GO:0030949	GO:0030949	GO:0030949	GO:0030949	GO:0030949	GO:0030949	GO:0051726	GO:0051726	GO:0051726	GO:0051726
GO:0045906	negative regulation of vasoconstriction	GO:0045906	GO:0045906	GO:0045906	GO:0045906	GO:0045906	GO:0045906	GO:0045906	GO:0051726	GO:0051726	GO:0051726
GO:0051301	cell division	GO:0051301	GO:0051301	GO:0051301	GO:0051301	GO:0051301	GO:0051301	GO:0051301	GO:0051301	GO:0051301	GO:0051301
GO:0006139	nucleobase-containing compound metabolic process	GO:0006139	GO:0006139	GO:0006139	GO:0006259	GO:0006259	GO:0006259	GO:0006259	GO:0006259	GO:0006259	GO:0051301
GO:0006302	double-strand break repair	GO:0006302	GO:0006302	GO:0006302	GO:0006302	GO:0006302	GO:0006259	GO:0006259	GO:0006259	GO:0006259	GO:0006302
GO:0006974	cellular response to DNA damage stimulus	GO:0006974	GO:0006281	GO:0006974	GO:0006974	GO:0006302	GO:0006259	GO:0006259	GO:0006259	GO:0006259	GO:0006302
GO:0033554	cellular response to stress	GO:0033554	GO:0006281	GO:0006974	GO:0006974	GO:0006302	GO:0006259	GO:0006259	GO:0006259	GO:0006259	GO:0006302
GO:0006259	DNA metabolic process	GO:0006259	GO:0006259	GO:0006259	GO:0006259	GO:0006259	GO:0006259	GO:0006259	GO:0006259	GO:0006259	GO:0007049
GO:0006281	DNA repair	GO:0006281	GO:0006281	GO:0006259	GO:0006259	GO:0006259	GO:0006259	GO:0006259	GO:0006259	GO:0006259	GO:0007049
GO:0006260	DNA replication	GO:0006260	GO:0006260	GO:0006260	GO:0006260	GO:0006260	GO:0006260	GO:0006259	GO:0006259	GO:0006259	GO:0007049
GO:0006541	glutamine metabolic process	GO:0006541	GO:0006541	GO:0006541	GO:0006541	GO:0006541	GO:0006541	GO:0006541	GO:0006541	GO:0006259	GO:0007049
GO:0000278	mitotic cell cycle	GO:0000278	GO:0000278	GO:0000278	GO:0007049	GO:0007049	GO:0007049	GO:0007049	GO:0007049	GO:0007049	GO:0007049
GO:0007049	cell cycle	GO:0007049	GO:0007049	GO:0007049	GO:0007049	GO:0007049	GO:0007049	GO:0007049	GO:0007049	GO:0007049	GO:0007049
	Number of groups:	44	28	22	16	15	13	11	10	9	9

## Sheet: Table S4 Figure 2 serial
GO Term	Description	1	0.9	0.8	0.7	0.6	0.5	0.4	0.3	0.2	0.1
GO:0006457	protein folding	GO:0006457	GO:0006457	GO:0006457	GO:0006457	GO:0006457	GO:0006457	GO:0006457	GO:0006457	GO:0006457	GO:0006457
GO:0000278	mitotic cell cycle	GO:0000278	GO:0000278	GO:0000278	GO:0000278	GO:0000278	GO:0000278	GO:0000278	GO:0000278	GO:0000278	GO:0000278
GO:0006936	muscle contraction	GO:0006936	GO:0006936	GO:0006936	GO:0006936	GO:0006936	GO:0006936	GO:0006936	GO:0006936	GO:0006936	GO:0006936
GO:0009612	response to mechanical stimulus	GO:0009612	GO:0009612	GO:0009612	GO:0009612	GO:0009612	GO:0009612	GO:0009612	GO:0009612	GO:0009612	GO:0009612
GO:0043052	thermotaxis	GO:0043052	GO:0043052	GO:0043052	GO:0043052	GO:0043052	GO:0009612	GO:0009612	GO:0009612	GO:0009612	GO:0009612
GO:0030011	maintenance of cell polarity	GO:0030011	GO:0030011	GO:0030011	GO:0030011	GO:0030011	GO:0030011	GO:0030011	GO:0030011	GO:0030011	GO:0030011
GO:0007163	establishment or maintenance of cell polarity	GO:0007163	GO:0007163	GO:0030011	GO:0030011	GO:0030011	GO:0030011	GO:0030011	GO:0030011	GO:0030011	GO:0030011
GO:0060361	flight	GO:0060361	GO:0060361	GO:0060361	GO:0060361	GO:0060361	GO:0060361	GO:0060361	GO:0060361	GO:0060361	GO:0060361
GO:0007298	border follicle cell migration	GO:0007298	GO:0007298	GO:0007298	GO:0007298	GO:0007298	GO:0007298	GO:0007298	GO:0060361	GO:0060361	GO:0060361
GO:0016201	synaptic target inhibition	GO:0016201	GO:0016201	GO:0016201	GO:0016201	GO:0016201	GO:0016201	GO:0016201	GO:0060361	GO:0060361	GO:0060361
GO:0000022	mitotic spindle elongation	GO:0000022	GO:0000022	GO:0000022	GO:0000022	GO:0000022	GO:0000022	GO:0000022	GO:0000022	GO:0000022	GO:0000022
GO:0007052	mitotic spindle organization	GO:0007052	GO:0007052	GO:0007052	GO:0007095	GO:0000022	GO:0000022	GO:0000022	GO:0000022	GO:0000022	GO:0000022
GO:0007095	mitotic G2 DNA damage checkpoint	GO:0007095	GO:0007095	GO:0007095	GO:0007095	GO:0000022	GO:0000022	GO:0000022	GO:0000022	GO:0000022	GO:0000022
GO:0022008	neurogenesis	GO:0022008	GO:0022008	GO:0022008	GO:0022008	GO:0022008	GO:0022008	GO:0022008	GO:0022008	GO:0022008	GO:0022008
GO:0001751	compound eye photoreceptor cell differentiation	GO:0001751	GO:0001751	GO:0001751	GO:0001751	GO:0001751	GO:0022008	GO:0022008	GO:0022008	GO:0022008	GO:0022008
GO:0035220	wing disc development	GO:0035220	GO:0035220	GO:0035220	GO:0035220	GO:0035220	GO:0035220	GO:0022008	GO:0022008	GO:0022008	GO:0022008
GO:0007517	muscle organ development	GO:0007517	GO:0007517	GO:0007517	GO:0007517	GO:0035220	GO:0035220	GO:0022008	GO:0022008	GO:0022008	GO:0022008
GO:0022416	chaeta development	GO:0022416	GO:0022416	GO:0022416	GO:0022416	GO:0022416	GO:0035220	GO:0022008	GO:0022008	GO:0022008	GO:0022008
GO:0060439	trachea morphogenesis	GO:0060439	GO:0060439	GO:0060439	GO:0060439	GO:0060439	GO:0060439	GO:0022008	GO:0022008	GO:0022008	GO:0022008
GO:0015031	protein transport	GO:0015031	GO:0015031	GO:0015031	GO:0015031	GO:0015031	GO:0015031	GO:0015031	GO:0015031	GO:0015031	GO:0015031
GO:0006886	intracellular protein transport	GO:0006886	GO:0006886	GO:0015031	GO:0015031	GO:0015031	GO:0015031	GO:0015031	GO:0015031	GO:0015031	GO:0015031
GO:0015672	monovalent inorganic cation transport	GO:0015672	GO:0015672	GO:0015672	GO:0015672	GO:0015031	GO:0015031	GO:0015031	GO:0015031	GO:0015031	GO:0015031
GO:1902600	proton transmembrane transport	GO:1902600	GO:0015672	GO:0015672	GO:0015672	GO:0015031	GO:0015031	GO:0015031	GO:0015031	GO:0015031	GO:0015031
GO:0003333	amino acid transmembrane transport	GO:0003333	GO:0003333	GO:0003333	GO:0003333	GO:0015031	GO:0015031	GO:0015031	GO:0015031	GO:0015031	GO:0015031
GO:0006909	phagocytosis	GO:0006909	GO:0006909	GO:0006909	GO:0006909	GO:0006909	GO:0006909	GO:0006909	GO:0006909	GO:0015031	GO:0015031
GO:0006412	translation	GO:0006412	GO:0006412	GO:0006412	GO:0006412	GO:0006412	GO:0006412	GO:0006412	GO:0006412	GO:0006412	GO:0006412
GO:0006414	translational elongation	GO:0006414	GO:0006414	GO:0006414	GO:0006414	GO:0006414	GO:0006412	GO:0006412	GO:0006412	GO:0006412	GO:0006412
GO:0006465	signal peptide processing	GO:0006465	GO:0006465	GO:0006465	GO:0006465	GO:0006465	GO:0006412	GO:0006412	GO:0006412	GO:0006412	GO:0006412
GO:0043161	proteasome-mediated ubiquitin-dependent protein catabolic process	GO:0043161	GO:0043161	GO:0043161	GO:0043161	GO:0043161	GO:0043161	GO:0006412	GO:0006412	GO:0006412	GO:0006412
GO:0006096	glycolytic process	GO:0006096	GO:0006096	GO:0006096	GO:0006096	GO:0006096	GO:0043161	GO:0006412	GO:0006412	GO:0006412	GO:0006412
GO:0006914	autophagy	GO:0006914	GO:0006914	GO:0006914	GO:0006914	GO:0006914	GO:0043161	GO:0006412	GO:0006412	GO:0006412	GO:0006412
GO:0006366	transcription by RNA polymerase II	GO:0006366	GO:0006366	GO:0006366	GO:0006366	GO:0006366	GO:0006366	GO:0006412	GO:0006412	GO:0006412	GO:0006412
GO:0006471	protein ADP-ribosylation	GO:0006471	GO:0006471	GO:0006471	GO:0006471	GO:0006471	GO:0006471	GO:0006412	GO:0006412	GO:0006412	GO:0006412
GO:0006094	gluconeogenesis	GO:0006094	GO:0006094	GO:0006094	GO:0006094	GO:0006094	GO:0006094	GO:0006094	GO:0006412	GO:0006412	GO:0006412
GO:0006537	glutamate biosynthetic process	GO:0006537	GO:0006537	GO:0006537	GO:0006537	GO:0006537	GO:0006537	GO:0006537	GO:0006412	GO:0006412	GO:0006412
GO:0006520	cellular amino acid metabolic process	GO:0006520	GO:0006520	GO:0006520	GO:0006520	GO:0006096	GO:0006537	GO:0006537	GO:0006412	GO:0006412	GO:0006412
GO:0000398	mRNA splicing, via spliceosome	GO:0000398	GO:0000398	GO:0000398	GO:0000398	GO:0000398	GO:0000398	GO:0000398	GO:0000398	GO:0006412	GO:0006412
GO:0006367	transcription initiation from RNA polymerase II promoter	GO:0006367	GO:0006367	GO:0006367	GO:0006367	GO:0006367	GO:0006367	GO:0006412	GO:0000398	GO:0006412	GO:0006412
GO:0001111	promoter clearance from RNA polymerase II promoter	GO:0001111	GO:0001111	GO:0001111	GO:0001111	GO:0001111	GO:0001111	GO:0001111	GO:0001111	GO:0006412	GO:0006412
GO:0006099	tricarboxylic acid cycle	GO:0006099	GO:0006099	GO:0006099	GO:0006099	GO:0006099	GO:0006099	GO:0006099	GO:0006099	GO:0006412	GO:0006412
GO:0044262	cellular carbohydrate metabolic process	GO:0044262	GO:0044262	GO:0044262	GO:0044262	GO:0006096	GO:0006094	GO:0006094	GO:0044262	GO:0006412	GO:0006412
GO:0065003	protein-containing complex assembly	GO:0065003	GO:0065003	GO:0065003	GO:0065003	GO:0065003	GO:0065003	GO:0065003	GO:0065003	GO:0065003	GO:0006412
GO:0006334	nucleosome assembly	GO:0006334	GO:0006334	GO:0006334	GO:0065003	GO:0065003	GO:0065003	GO:0065003	GO:0065003	GO:0065003	GO:0006412
GO:0006376	mRNA splice site selection	GO:0006376	GO:0006376	GO:0006376	GO:0065003	GO:0065003	GO:0065003	GO:0065003	GO:0065003	GO:0065003	GO:0006412
GO:0030042	actin filament depolymerization	GO:0030042	GO:0030042	GO:0030042	GO:0030042	GO:0065003	GO:0065003	GO:0065003	GO:0065003	GO:0065003	GO:0006412
GO:0032508	DNA duplex unwinding	GO:0032508	GO:0032508	GO:0032508	GO:0032508	GO:0065003	GO:0065003	GO:0065003	GO:0016183	GO:0065003	GO:0006412
GO:1905515	non-motile cilium assembly	GO:1905515	GO:1905515	GO:1905515	GO:1905515	GO:1905515	GO:0065003	GO:0065003	GO:0065003	GO:0065003	GO:0006412
GO:0016183	synaptic vesicle coating	GO:0016183	GO:0016183	GO:0016183	GO:0016183	GO:0016183	GO:0016183	GO:0016183	GO:0016183	GO:0065003	GO:0006412
GO:0006120	mitochondrial electron transport, NADH to ubiquinone	GO:0006120	GO:0006120	GO:0006120	GO:0006120	GO:0006120	GO:0006120	GO:0006120	GO:0006120	GO:0006120	GO:0006412
GO:0032482	Rab protein signal transduction	GO:0032482	GO:0032482	GO:0032482	GO:0032482	GO:0032482	GO:0032482	GO:0032482	GO:0032482	GO:0032482	GO:0032482
GO:0007264	small GTPase mediated signal transduction	GO:0007264	GO:0007264	GO:0032482	GO:0032482	GO:0032482	GO:0032482	GO:0032482	GO:0032482	GO:0032482	GO:0032482
GO:0010591	regulation of lamellipodium assembly	GO:0010591	GO:0010591	GO:0010591	GO:0010591	GO:0010591	GO:0010591	GO:0010591	GO:0010591	GO:0032482	GO:0032482
GO:0051491	positive regulation of filopodium assembly	GO:0051491	GO:0051491	GO:0010591	GO:0010591	GO:0010591	GO:0010591	GO:0010591	GO:0010591	GO:0032482	GO:0032482
GO:0006874	cellular calcium ion homeostasis	GO:0006874	GO:0006874	GO:0006874	GO:0006874	GO:0006874	GO:0006874	GO:0006874	GO:0006357	GO:0032482	GO:0032482
GO:0050821	protein stabilization	GO:0050821	GO:0050821	GO:0050821	GO:0050821	GO:0050821	GO:0006874	GO:0006874	GO:0006357	GO:0032482	GO:0032482
GO:0008360	regulation of cell shape	GO:0008360	GO:0008360	GO:0008360	GO:0008360	GO:0050821	GO:0006874	GO:0006874	GO:0006357	GO:0032482	GO:0032482
GO:0006357	regulation of transcription by RNA polymerase II	GO:0006357	GO:0006357	GO:0006357	GO:0006357	GO:0006357	GO:0006357	GO:0006357	GO:0006357	GO:0061357	GO:0032482
GO:0000381	regulation of alternative mRNA splicing, via spliceosome	GO:0000381	GO:0000381	GO:0000381	GO:0000381	GO:0000381	GO:0000381	GO:0006357	GO:0006357	GO:0061357	GO:0032482
GO:0061357	positive regulation of Wnt protein secretion	GO:0061357	GO:0061357	GO:0061357	GO:0061357	GO:0061357	GO:0061357	GO:0061357	GO:0061357	GO:0061357	GO:0032482
	Number of groups:	59	58	54	51	42	33	26	22	14	11

## Sheet: Table S5 hypermethylation
Representative	Member	Description	P-value	IC	Frequency
GO:0050877	GO:0050877	nervous system process	1.57e-05	3.052	0.0008871
GO:0050877	GO:0007600	sensory perception	0.003152	3.116	0.0007665
GO:0050877	GO:0003008	system process	9.62e-05	2.957	0.001103
GO:0050877	GO:0050905	neuromuscular process	0.004527	4.659	2.19e-05
GO:0050877	GO:0050953	sensory perception of light stimulus	0.0007482	3.617	0.0002413
GO:0050877	GO:0007601	visual perception	0.005337	3.633	0.0002329
GO:0050877	GO:0007605	sensory perception of sound	0.0001398	4.091	8.104e-05
GO:0050877	GO:0050954	sensory perception of mechanical stimulus	0.0002359	4.08	8.309e-05
GO:0050877	GO:0034381	plasma lipoprotein particle clearance	0.0009201	5.165	6.84e-06
GO:0050877	GO:0032501	multicellular organismal process	0.008664	2.515	0.003058
GO:0050877	GO:0007612	learning	0.001283	4.544	2.854e-05
GO:0050877	GO:0007611	learning or memory	0.001296	4.21	6.165e-05
GO:0050877	GO:0050890	cognition	0.002467	4.148	7.116e-05
GO:0050877	GO:0007610	behavior	0.003656	3.655	0.0002211
GO:0050877	GO:0007565	female pregnancy	0.003988	5.323	4.753e-06
GO:0050877	GO:0022414	reproductive process	0.002332	2.754	0.00176
GO:0050877	GO:0044706	multi-multicellular organism process	0.006634	5.043	9.052e-06
GO:0050877	GO:0099565	chemical synaptic transmission, postsynaptic	0.007289	8.419	3.815e-09
GO:0050877	GO:1905114	cell surface receptor signaling pathway involved in cell-cell signaling	0.004133	3.295	0.0005071
GO:0050877	GO:0007259	receptor signaling pathway via JAK-STAT	0.002272	5.051	8.888e-06
GO:0050877	GO:0097696	receptor signaling pathway via STAT	0.002272	5.042	9.071e-06
GO:0050806	GO:0050804	modulation of chemical synaptic transmission	9.22e-05	3.868	0.0001354
GO:0050806	GO:0050806	positive regulation of synaptic transmission	0.000103	4.599	2.517e-05
GO:0050806	GO:0023056	positive regulation of signaling	0.009753	3.174	0.0006702
GO:0050806	GO:0010648	negative regulation of cell communication	0.0004039	2.957	0.001103
GO:0050806	GO:0009968	negative regulation of signal transduction	0.002236	2.968	0.001076
GO:0050806	GO:0010646	regulation of cell communication	0.0006188	2.615	0.002425
GO:0050806	GO:0050680	negative regulation of epithelial cell proliferation	0.008775	4.564	2.732e-05
GO:0050806	GO:0010647	positive regulation of cell communication	0.009485	3.173	0.0006708
GO:0050806	GO:0023057	negative regulation of signaling	0.0004161	2.96	0.001098
GO:0050806	GO:0023051	regulation of signaling	0.0002951	2.613	0.002439
GO:0050806	GO:0009966	regulation of signal transduction	0.002869	2.655	0.002214
GO:0050806	GO:1902532	negative regulation of intracellular signal transduction	0.001788	3.671	0.0002135
GO:0050806	GO:1902531	regulation of intracellular signal transduction	0.002838	3.057	0.0008772
GO:0050806	GO:0046426	negative regulation of receptor signaling pathway via JAK-STAT	0.000696	5.045	9.018e-06
GO:0050806	GO:1904893	negative regulation of receptor signaling pathway via STAT	0.000696	5.043	9.067e-06
GO:0050806	GO:0046425	regulation of receptor signaling pathway via JAK-STAT	0.001318	4.79	1.621e-05
GO:0050806	GO:1904892	regulation of receptor signaling pathway via STAT	0.001318	4.763	1.728e-05
GO:0050806	GO:0032102	negative regulation of response to external stimulus	0.002547	3.224	0.0005973
GO:0050806	GO:0048585	negative regulation of response to stimulus	0.001412	2.57	0.002691
GO:0050806	GO:0030193	regulation of blood coagulation	0.003216	4.558	2.764e-05
GO:0033993	GO:0033993	response to lipid	0.0002451	3.805	0.0001565
GO:0033993	GO:0071396	cellular response to lipid	0.003191	4.181	6.598e-05
GO:0033993	GO:1901700	response to oxygen-containing compound	0.0001853	3.278	0.0005272
GO:0033993	GO:1901701	cellular response to oxygen-containing compound	0.002396	3.688	0.0002049
GO:0033993	GO:0010033	response to organic substance	0.002208	2.994	0.001013
GO:0033993	GO:0042221	response to chemical	0.006509	2.478	0.003327
GO:0033993	GO:0097237	cellular response to toxic substance	0.00581	5.927	1.183e-06
GO:0033993	GO:0070887	cellular response to chemical stimulus	0.008892	3.172	0.0006723
GO:0033993	GO:0033273	response to vitamin	0.0002711	5.002	9.956e-06
GO:0033993	GO:0007584	response to nutrient	0.002892	4.592	2.558e-05
GO:0033993	GO:0009605	response to external stimulus	0.000202	2.041	0.009108
GO:0033993	GO:0050896	response to stimulus	0.003453	1.401	0.03974
GO:0033993	GO:0009583	detection of light stimulus	0.001631	3.564	0.0002727
GO:0033993	GO:0009581	detection of external stimulus	0.0009106	3.531	0.0002946
GO:0033993	GO:0009582	detection of abiotic stimulus	0.0009954	3.531	0.0002944
GO:0033993	GO:0009416	response to light stimulus	0.003553	3.305	0.0004952
GO:0000904	GO:0000904	cell morphogenesis involved in differentiation	0.0004432	4.356	4.404e-05
GO:0000904	GO:0048667	cell morphogenesis involved in neuron differentiation	0.002324	5.242	5.722e-06
GO:0000904	GO:0009653	anatomical structure morphogenesis	0.001646	2.87	0.00135
GO:0000904	GO:0000902	cell morphogenesis	0.004477	3.274	0.0005317
GO:0000904	GO:0001763	morphogenesis of a branching structure	0.004546	4.362	4.346e-05
GO:0000904	GO:0009887	animal organ morphogenesis	0.006881	3.723	0.0001892
GO:0000904	GO:0003231	cardiac ventricle development	0.008198	5.708	1.961e-06
GO:0030199	GO:0030199	collagen fibril organization	0.0004459	4.905	1.245e-05
GO:0030199	GO:0030198	extracellular matrix organization	0.005701	4.062	8.669e-05
GO:0030199	GO:0097435	supramolecular fiber organization	0.003418	3.128	0.0007446
GO:0030199	GO:0043062	extracellular structure organization	0.005773	4.049	8.936e-05
GO:0009628	GO:0009628	response to abiotic stimulus	0.0006215	2.791	0.001619
GO:0009628	GO:0009314	response to radiation	0.003857	3.257	0.0005537
GO:0009628	GO:0009612	response to mechanical stimulus	0.00562	4.461	3.457e-05
GO:0022610	GO:0022610	biological adhesion	0.0006463	2.307	0.004932
GO:0022610	GO:0007155	cell adhesion	0.00201	2.689	0.002048
GO:0061564	GO:0061564	axon development	0.001184	4.96	1.097e-05
GO:0061564	GO:0048858	cell projection morphogenesis	0.004912	4.081	8.306e-05
GO:0061564	GO:0007409	axonogenesis	0.0007336	4.323	4.752e-05
GO:0061564	GO:0048812	neuron projection morphogenesis	0.00421	4.094	8.055e-05
GO:0061564	GO:0120039	plasma membrane bounded cell projection morphogenesis	0.004782	4.086	8.204e-05
GO:0061564	GO:0032989	cellular component morphogenesis	0.00263	4.048	8.948e-05
GO:0061564	GO:0032990	cell part morphogenesis	0.005798	4.048	8.948e-05
GO:0015909	GO:0015909	long-chain fatty acid transport	0.001304	4.172	6.728e-05
GO:0015909	GO:0015908	fatty acid transport	0.003778	3.623	0.000238
GO:0015909	GO:0006820	anion transport	0.0009573	1.409	0.03895
GO:0015909	GO:0015849	organic acid transport	0.004506	2.283	0.005212
GO:0015909	GO:0015718	monocarboxylic acid transport	0.001975	3.033	0.0009263
GO:0015909	GO:0046942	carboxylic acid transport	0.004038	2.745	0.001798
GO:0015909	GO:0015711	organic anion transport	0.004649	2.618	0.002408
GO:0035556	GO:0035556	intracellular signal transduction	0.001499	1.875	0.01333
GO:0035556	GO:0065007	biological regulation	0.007593	0.967	0.1079
GO:0022603	GO:0022603	regulation of anatomical structure morphogenesis	0.002024	2.412	0.003873
GO:0022603	GO:0051094	positive regulation of developmental process	0.009908	3.395	0.0004025
GO:0000003	GO:0000003	reproduction	0.002346	3.942	0.0001142
GO:0060538	GO:0060538	skeletal muscle organ development	0.002597	5.573	2.67e-06
GO:0060538	GO:0007423	sensory organ development	0.008974	4.159	6.933e-05
GO:0060538	GO:0001501	skeletal system development	0.006782	4.406	3.931e-05
GO:0060538	GO:0007399	nervous system development	0.008216	3.707	0.0001962
GO:1900046	GO:1900046	regulation of hemostasis	0.003216	4.556	2.781e-05
GO:0097006	GO:0097006	regulation of plasma lipoprotein particle levels	0.003324	6.186	6.523e-07
GO:0050818	GO:0050818	regulation of coagulation	0.003661	4.487	3.26e-05
GO:0021549	GO:0021549	cerebellum development	0.003778	5.053	8.85e-06
GO:0021549	GO:0007275	multicellular organism development	0.009418	2.963	0.001089
GO:0021549	GO:0007519	skeletal muscle tissue development	0.00217	4.759	1.742e-05
GO:0021549	GO:0061448	connective tissue development	0.001346	4.916	1.214e-05
GO:0021549	GO:0014706	striated muscle tissue development	0.008257	4.529	2.958e-05
GO:0021549	GO:0051216	cartilage development	0.003549	4.386	4.111e-05
GO:0021549	GO:0048856	anatomical structure development	0.008458	2.496	0.003192
GO:0098869	GO:0098869	cellular oxidant detoxification	0.004142	2.293	0.005096
GO:0098869	GO:1990748	cellular detoxification	0.00466	2.285	0.005192
GO:0098869	GO:0098754	detoxification	0.005216	2.28	0.005244
GO:0002062	GO:0002062	chondrocyte differentiation	0.004142	4.952	1.116e-05
GO:0002062	GO:0030154	cell differentiation	0.005634	2.842	0.001438
GO:0002062	GO:0048699	generation of neurons	0.007687	5.478	3.33e-06
GO:0002062	GO:0048468	cell development	0.006468	3.558	0.000277
GO:0002062	GO:0048869	cellular developmental process	0.009473	2.704	0.001975
GO:0007268	GO:0098916	anterograde trans-synaptic signaling	0.00474	3.908	0.0001236
GO:0007268	GO:0007268	chemical synaptic transmission	0.00474	3.908	0.0001236
GO:0007268	GO:0099537	trans-synaptic signaling	0.004825	3.894	0.0001277
GO:0007268	GO:0099536	synaptic signaling	0.004825	3.89	0.0001287
GO:0007268	GO:0007267	cell-cell signaling	0.002587	3.413	0.0003868
GO:0007268	GO:0023052	signaling	0.00154	3.372	0.0004248
GO:0007268	GO:0007154	cell communication	0.003387	2.482	0.0033
GO:0022037	GO:0022037	metencephalon development	0.004796	6.196	6.37e-07
GO:0022037	GO:0032502	developmental process	0.006414	2.145	0.007169
GO:0044070	GO:0044070	regulation of anion transport	0.00581	3.612	0.0002441
GO:0032963	GO:0032963	collagen metabolic process	0.008388	4.633	2.326e-05
GO:0043170	GO:0043170	macromolecule metabolic process	0.009374	0.5945	0.2544
GO:0098657	GO:0098657	import into cell	0.009394	3.937	0.0001156

## Sheet: Table S6 hypomethylation
Representative	Member	Description	P-value	IC	Frequency
GO:0043517	GO:0043517	positive regulation of DNA damage response, signal transduction by p53 class mediator	1.3e-06	5.328	4.7e-06
GO:0043517	GO:1901798	positive regulation of signal transduction by p53 class mediator	4.9e-06	5.191	6.447e-06
GO:0043517	GO:2001022	positive regulation of response to DNA damage stimulus	0.0002527	4.425	3.754e-05
GO:0043517	GO:0043516	regulation of DNA damage response, signal transduction by p53 class mediator	1.48e-05	5.01	9.773e-06
GO:0043517	GO:1901796	regulation of signal transduction by p53 class mediator	0.002725	4.717	1.921e-05
GO:0043517	GO:0009967	positive regulation of signal transduction	0.001992	3.213	0.0006117
GO:0043517	GO:0010647	positive regulation of cell communication	0.003444	3.173	0.0006708
GO:0043517	GO:0048522	positive regulation of cellular process	0.005076	2.246	0.005678
GO:0043517	GO:0090068	positive regulation of cell cycle process	0.008987	3.949	0.0001126
GO:0043517	GO:0010646	regulation of cell communication	0.001223	2.615	0.002425
GO:0043517	GO:0009966	regulation of signal transduction	0.006094	2.655	0.002214
GO:0043517	GO:0023051	regulation of signaling	0.001405	2.613	0.002439
GO:0043517	GO:0023056	positive regulation of signaling	0.003523	3.174	0.0006702
GO:0043517	GO:2001020	regulation of response to DNA damage stimulus	0.002725	3.547	0.0002836
GO:0043517	GO:0080134	regulation of response to stress	0.004984	2.604	0.00249
GO:0043517	GO:2001233	regulation of apoptotic signaling pathway	2.73e-05	4.044	9.027e-05
GO:0043517	GO:2001234	negative regulation of apoptotic signaling pathway	0.004485	4.251	5.609e-05
GO:0043517	GO:2001242	regulation of intrinsic apoptotic signaling pathway	0.002039	4.409	3.898e-05
GO:0043517	GO:2001235	positive regulation of apoptotic signaling pathway	0.002681	4.543	2.865e-05
GO:0043517	GO:0043066	negative regulation of apoptotic process	0.00971	3.544	0.0002859
GO:0043517	GO:0042981	regulation of apoptotic process	0.007485	3.192	0.0006428
GO:0043517	GO:0043067	regulation of programmed cell death	0.007903	2.877	0.001326
GO:0051216	GO:0051216	cartilage development	9.5e-06	4.386	4.111e-05
GO:0051216	GO:0048732	gland development	0.004414	4.092	8.099e-05
GO:0051216	GO:0060348	bone development	0.0002025	4.749	1.783e-05
GO:0051216	GO:0030154	cell differentiation	0.001804	2.842	0.001438
GO:0051216	GO:0048869	cellular developmental process	0.002737	2.704	0.001975
GO:0051216	GO:0007275	multicellular organism development	0.007677	2.963	0.001089
GO:0051216	GO:0022008	neurogenesis	0.007847	4.459	3.477e-05
GO:0051216	GO:0061448	connective tissue development	3.43e-05	4.916	1.214e-05
GO:0051216	GO:0009888	tissue development	0.009018	3.573	0.0002676
GO:0051216	GO:0001501	skeletal system development	0.0001099	4.406	3.931e-05
GO:0051216	GO:0048856	anatomical structure development	0.002503	2.496	0.003192
GO:0048705	GO:0048705	skeletal system morphogenesis	2e-05	4.457	3.491e-05
GO:0048705	GO:0009887	animal organ morphogenesis	0.004352	3.723	0.0001892
GO:0048705	GO:0060349	bone morphogenesis	0.0003746	5.047	8.964e-06
GO:0048705	GO:0009653	anatomical structure morphogenesis	0.004287	2.87	0.00135
GO:0048705	GO:0032502	developmental process	0.005515	2.145	0.007169
GO:0097190	GO:0097190	apoptotic signaling pathway	3.29e-05	4.078	8.365e-05
GO:0097190	GO:0097193	intrinsic apoptotic signaling pathway	0.001145	4.38	4.165e-05
GO:0045861	GO:0045861	negative regulation of proteolysis	0.0001822	3.127	0.0007471
GO:0045861	GO:0030162	regulation of proteolysis	0.006758	2.997	0.001008
GO:0045861	GO:0002695	negative regulation of leukocyte activation	0.001758	4.348	4.487e-05
GO:0045861	GO:0050866	negative regulation of cell activation	0.002469	4.311	4.89e-05
GO:0045861	GO:0002683	negative regulation of immune system process	0.003271	2.974	0.001062
GO:0019217	GO:0019217	regulation of fatty acid metabolic process	0.0003382	4.212	6.143e-05
GO:0019217	GO:0010565	regulation of cellular ketone metabolic process	0.002306	3.819	0.0001517
GO:0019217	GO:0019216	regulation of lipid metabolic process	0.0002477	3.766	0.0001713
GO:0019217	GO:0046890	regulation of lipid biosynthetic process	0.002346	4.024	9.472e-05
GO:0019217	GO:0045834	positive regulation of lipid metabolic process	0.0009941	4.423	3.773e-05
GO:0019217	GO:1900544	positive regulation of purine nucleotide metabolic process	0.001443	4.972	1.067e-05
GO:0019217	GO:0045981	positive regulation of nucleotide metabolic process	0.001443	4.969	1.075e-05
GO:0019217	GO:1900542	regulation of purine nucleotide metabolic process	0.007768	4.615	2.428e-05
GO:0019217	GO:0006140	regulation of nucleotide metabolic process	0.008364	4.609	2.46e-05
GO:0007631	GO:0007631	feeding behavior	0.0006817	4.657	2.205e-05
GO:0007631	GO:0007610	behavior	0.002039	3.655	0.0002211
GO:0007631	GO:0007626	locomotory behavior	0.003538	4.224	5.967e-05
GO:0030330	GO:0030330	DNA damage response, signal transduction by p53 class mediator	0.0007003	5.058	8.747e-06
GO:0030330	GO:0042770	signal transduction in response to DNA damage	0.0009941	4.724	1.886e-05
GO:0030330	GO:0072331	signal transduction by p53 class mediator	0.008896	4.65	2.24e-05
GO:0045595	GO:0045595	regulation of cell differentiation	0.0009084	3.265	0.000543
GO:0045595	GO:0060284	regulation of cell development	0.009104	3.909	0.0001234
GO:0007599	GO:0050878	regulation of body fluid levels	0.0009398	3.785	0.0001642
GO:0007599	GO:0007599	hemostasis	0.001799	3.961	0.0001094
GO:0007599	GO:0010817	regulation of hormone levels	0.007041	3.304	0.0004968
GO:0097746	GO:0097746	blood vessel diameter maintenance	0.001385	4.151	7.056e-05
GO:0097746	GO:0035296	regulation of tube diameter	0.001166	4.148	7.11e-05
GO:0097746	GO:0035150	regulation of tube size	0.001414	4.13	7.408e-05
GO:0097746	GO:0003018	vascular process in circulatory system	0.002113	4.084	8.245e-05
GO:0097746	GO:0050890	cognition	0.009078	4.148	7.116e-05
GO:0097746	GO:0008015	blood circulation	0.008388	5.461	3.456e-06
GO:0097746	GO:0003013	circulatory system process	0.008677	3.999	0.0001003
GO:0007188	GO:0007188	adenylate cyclase-modulating G protein-coupled receptor signaling pathway	0.00186	4.048	8.963e-05
GO:0007188	GO:0007187	G protein-coupled receptor signaling pathway, coupled to cyclic nucleotide second messenger	0.00295	4.024	9.47e-05
GO:0030307	GO:0030307	positive regulation of cell growth	0.001895	4.514	3.065e-05
GO:0030307	GO:0045927	positive regulation of growth	0.007198	4.155	7.002e-05
GO:0030307	GO:0051783	regulation of nuclear division	0.002904	4.02	9.555e-05
GO:0030307	GO:0051129	negative regulation of cellular component organization	0.002714	3.336	0.000461
GO:0030307	GO:0001558	regulation of cell growth	0.003064	3.917	0.0001212
GO:0006915	GO:0006915	apoptotic process	0.001967	3.465	0.0003428
GO:0006915	GO:0012501	programmed cell death	0.003129	3.42	0.0003805
GO:0006915	GO:0008219	cell death	0.004728	3.403	0.0003951
GO:0090304	GO:0090304	nucleic acid metabolic process	0.002488	0.8904	0.1287
GO:0090304	GO:0006139	nucleobase-containing compound metabolic process	0.003321	0.7435	0.1805
GO:0090304	GO:0034641	cellular nitrogen compound metabolic process	0.001894	0.6079	0.2466
GO:0090304	GO:0046483	heterocycle metabolic process	0.004555	0.6788	0.2095
GO:0090304	GO:0006725	cellular aromatic compound metabolic process	0.004895	0.6809	0.2085
GO:0090304	GO:1901360	organic cyclic compound metabolic process	0.00721	0.6669	0.2153
GO:0016049	GO:0040007	growth	0.003406	3.844	0.0001433
GO:0016049	GO:0016049	cell growth	0.006691	4.34	4.569e-05
GO:1903530	GO:1903530	regulation of secretion by cell	0.00361	3.749	0.000178
GO:1903530	GO:0051046	regulation of secretion	0.005175	3.721	0.00019
GO:1903530	GO:0046883	regulation of hormone secretion	0.007521	4.184	6.55e-05
GO:0001775	GO:0001775	cell activation	0.003658	3.383	0.0004141
GO:0001775	GO:0045321	leukocyte activation	0.008443	3.416	0.0003836
GO:0023061	GO:0023061	signal release	0.004267	4.088	8.173e-05
GO:0023061	GO:0032940	secretion by cell	0.005952	2.581	0.002627
GO:0023061	GO:0046903	secretion	0.009556	2.567	0.00271
GO:0007155	GO:0007155	cell adhesion	0.004575	2.689	0.002048
GO:0007155	GO:0022610	biological adhesion	0.004709	2.307	0.004932
GO:0006974	GO:0051716	cellular response to stimulus	0.004954	1.576	0.02655
GO:0006974	GO:0006974	cellular response to DNA damage stimulus	0.007686	1.606	0.02477
GO:0006974	GO:0006950	response to stress	0.008217	1.52	0.03021
GO:0006974	GO:0050896	response to stimulus	0.007278	1.401	0.03974
GO:0042180	GO:0042180	cellular ketone metabolic process	0.00578	2.371	0.004254
GO:0006996	GO:0006996	organelle organization	0.007843	1.914	0.01219
GO:0044092	GO:0044092	negative regulation of molecular function	0.008584	2.449	0.003559
GO:0042060	GO:0042060	wound healing	0.009151	4.815	1.53e-05
